# Supplementary material for: Increased Levels of (p)ppGpp Correlate with Virulence and Biofilm Formation, but Not with Growth, in Strains of Uropathogenic Escherichia coli
Source: Int J Mol Sci. 2023 Feb 7;24(4):3315. doi: 10.3390/ijms24043315 (PMC9962837; doi:10.3390/ijms24043315)
Supplement: Supplementary file 1 [file ijms-24-03315-s001.zip]

Archive with 1 entries (1 files):
- ijms-2144660-supplementary.pdf
